# Supplementary material for: Nursing Interventions to Reduce Health Risks from Climate Change Impact in Urban Areas: A Scoping Review
Source: Int J Environ Res Public Health. 2025 Jul 25;22(8):1177. doi: 10.3390/ijerph22081177 (PMC12386565; doi:10.3390/ijerph22081177)
Supplement: Supplementary file 1 [file ijerph-22-01177-s001.zip]

Archive with 1 entries (1 files):
- ijerph-3703659-supplementary.pdf
